# Supplementary material for: Recurrent left ventricular pseudoaneurysm in a young patient with Behcet’s disease
Source: Eur Heart J Case Rep. 2023 Nov 6;7(11):ytad544. doi: 10.1093/ehjcr/ytad544 (PMC10653575; doi:10.1093/ehjcr/ytad544)
Supplement: ytad544_Supplementary_Data [file ytad544_supplementary_data.zip]

Archive with 2 entries (2 files):
- Cine CMR.mp4
- 3D angio CMR.mp4
